# Supplementary material for: Collective evolution learning model for vision-based collective motion with collision avoidance
Source: PLoS One. 2023 May 10;18(5):e0270318. doi: 10.1371/journal.pone.0270318 (PMC10171646; doi:10.1371/journal.pone.0270318)
Supplement: S1 Data — (XLSX) [file pone.0270318.s001.xlsx]

## Sheet: populaiton sensativity
x	y	y_err
10	0.32	0.03
20	0.41	0.04
30	0.48	0.05
40	0.53	0.07
50	0.5	0.04
60	0.47	0.04
70	0.43	0.03
80	0.4	0.03
90	0.38	0.01
100	0.38	0.01

## Sheet: training
x	y	y_err
1	0	0.16
2	0.142	0.157
3	0.226	0.154
4	0.285	0.15
5	0.331	0.147
6	0.368	0.144
7	0.4	0.141
8	0.427	0.138
9	0.451	0.134
10	0.473	0.131
11	0.493	0.128
12	0.51	0.125
13	0.527	0.122
14	0.542	0.118
15	0.556	0.115
16	0.57	0.112
17	0.582	0.109
18	0.594	0.106
19	0.605	0.102
20	0.615	0.099
21	0.625	0.096
22	0.635	0.093
23	0.644	0.09
24	0.653	0.086
25	0.661	0.083
26	0.669	0.08
27	0.677	0.077
28	0.685	0.074
29	0.692	0.07
30	0.699	0.067
31	0.705	0.064
32	0.712	0.064
33	0.718	0.063
34	0.724	0.062
35	0.73	0.062
36	0.736	0.061
37	0.742	0.061
38	0.747	0.06
39	0.753	0.06
40	0.758	0.059
41	0.763	0.059
42	0.765	0.059
43	0.767	0.058
44	0.769	0.058
45	0.771	0.057
46	0.773	0.057
47	0.775	0.056
48	0.777	0.056
49	0.779	0.055
50	0.781	0.054

## Sheet: Sensing Sensativity
x	y	y_err
0.07	0.18	0.02
0.105	0.27	0.04
0.14	0.41	0.03
0.175	0.48	0.045
0.21	0.5	0.05
0.245	0.51	0.05
0.28	0.49	0.04

## Sheet: Agent Ratio Sensativity
x	y	y_err
1	0.61	0.07
3	0.53	0.04
5	0.5	0.04
7	0.48	0.05
9	0.46	0.05
11	0.46	0.05

## Sheet: explainability
x	y	y_err
10	0.0031	4.4594
20	0.004	2.2275
30	0.0045	1.4866
40	0.0049	1.1123
50	0.0052	0.8885
60	0.0055	0.7421
70	0.0057	0.6358
80	76.0523	0.6552
90	79.6494	0.6383
100	82.0605	0.6153
110	83.8766	0.5994
120	85.334	0.5758
130	86.5514	0.5552
140	87.5966	0.5382
150	88.5125	0.5173
160	89.3275	0.4971
170	90.0617	0.4783
180	90.7296	0.4595
190	91.3423	0.4393
200	91.9081	0.4169
210	92.4338	0.3974
220	92.9247	0.3799
230	93.37	0.3565
240	93.37	0.3363
250	93.37	0.3197
260	93.37	0.2997
270	93.37	0.2751
280	93.37	0.2599
290	93.37	0.2372
300	93.37	0.2183
310	93.37	0.1996
320	93.37	0.176
330	93.37	0.1565
340	93.37	0.1358
350	93.37	0.1152
360	93.37	0.0995
370	93.37	0.0784
380	93.37	0.057
390	93.37	0.0398
400	93.37	0.0152
