# Supplementary material for: Collective evolution learning model for vision-based collective motion with collision avoidance
Source: PLoS One. 2023 May 10;18(5):e0270318. doi: 10.1371/journal.pone.0270318 (PMC10171646; doi:10.1371/journal.pone.0270318)
Supplement: S2 Data — (TXT) [file pone.0270318.s002.txt]

cm_cm: [0.18       0.24395547 0.28353595 0.30571284 0.32551814 0.35017266
 0.35887496 0.36915938 0.38478234 0.39735221 0.40249682 0.41115102
 0.41510719 0.4231242  0.43004209 0.4349728  0.43815826 0.43797461
 0.45500171 0.44867322 0.4531096  0.46061247 0.46352261 0.47313339
 0.47488767 0.48259283 0.49061582 0.48383706 0.48154154 0.50541883
 0.50519314 0.5033479  0.50343612 0.50931776 0.5114085  0.52023917
 0.51711368 0.51813707 0.52925261 0.51913385 0.51939443 0.51830994
 0.52960152 0.52646208 0.52856675 0.53244207 0.53416142 0.54679253
 0.54291426 0.53658887 0.55332521 0.54684479 0.54814013 0.55742359
 0.55170553 0.54769059 0.55061463 0.54459432 0.55716093 0.55415069
 0.55835674 0.5671444  0.55185482 0.56402047 0.56134753 0.55879975
 0.57704648 0.56831871 0.55787225 0.57440679 0.57621613 0.56527406
 0.57109857 0.5792881  0.57237919 0.58107214 0.58112585 0.57163574
 0.5868834  0.57470633 0.58618205 0.58656186 0.59331514 0.60301875
 0.5833585  0.58365792 0.58680963 0.59375719 0.60347086 0.60326992
 0.60763288 0.60041427 0.59528781 0.6062296  0.59303455 0.60260203
 0.60760046 0.60139445 0.59391559 0.60511408 0.61187989 0.60624646
 0.62291721 0.61423805 0.60749423 0.61676831 0.60600033 0.62439318
 0.61845541 0.61810557 0.62327647 0.61122744 0.6228722  0.6317551
 0.6104578  0.62416703 0.61550997 0.60772137 0.62127676 0.61029687
 0.62688769 0.62177423 0.62115035 0.63734865 0.62782248 0.64185192
 0.63504982 0.61935609 0.63449544 0.63870998 0.63292854 0.62777662
 0.63841856 0.63745942 0.61691578 0.63988855 0.6246356  0.63765317
 0.626504   0.64251877 0.62509976 0.64232111 0.62327139 0.63903155
 0.62927068 0.63799869 0.63113243 0.6457418  0.64283252 0.64566846
 0.64170324 0.64288206 0.65001516 0.64546428 0.65352505 0.65571203
 0.63785808 0.65575753 0.64874767 0.63810006 0.65789108 0.63706533
 0.6484241  0.64892619 0.65227929 0.66184257 0.66578007 0.64396275
 0.64146658 0.65592832 0.6657674  0.64052125 0.66080201 0.66080896
 0.64997797 0.63800656 0.65965923 0.65719558 0.66779413 0.65311642
 0.66291558 0.6786494  0.6583018  0.65723311 0.66324615 0.66278126
 0.65225287 0.66015826 0.661106   0.6618352  0.65824629 0.66987916
 0.66233549 0.67155238 0.65939433 0.67110058 0.65725437 0.66190803
 0.6726975  0.67148724 0.66306206 0.66365853 0.66732522 0.66120021
 0.66632674 0.68166712 0.66564508 0.69253129 0.66330771 0.67333362
 0.68545615 0.67465928 0.66963821 0.66025121 0.68131342 0.67947646
 0.67337192 0.67090883 0.66122099 0.67253106 0.69200062 0.69484352
 0.68570323 0.67933666 0.67390249 0.67367543 0.69165385 0.68212147
 0.67792734 0.68973718 0.68454914 0.68522744 0.68033983 0.67675492
 0.69457812 0.67271515 0.67970228 0.68640955 0.67779946 0.68790754
 0.68148081 0.68893461 0.70096633 0.70414944 0.67330539 0.68321978
 0.70184079 0.68730912 0.68511138 0.70015426 0.7033483  0.69476993
 0.71533436 0.69164068 0.68107145 0.68415432 0.69543833 0.70769338
 0.69420034 0.69306048 0.67815097 0.70660259 0.69851517 0.67908877
 0.69604154 0.69461014 0.69532776 0.69571143 0.70073212 0.71272062
 0.6848636  0.69589013 0.6945497  0.70222458 0.70864752 0.70665594
 0.69979896 0.70081733 0.70961453 0.70435705 0.70979033 0.7139007
 0.69176385 0.68097222 0.69893435 0.69329345 0.70837152 0.70104466
 0.69860205 0.69943789 0.69818537 0.68953091 0.70826526 0.68811227
 0.69589536 0.69444096 0.71523761 0.68433369 0.71108067 0.71952875
 0.71056753 0.70286058 0.71900006 0.71309384 0.71750783 0.70555303
 0.71258309 0.71291226 0.71855365 0.69890923 0.70274543 0.72544697
 0.70607464 0.69865595 0.70548152 0.6984524  0.71111172 0.70804869
 0.72186343 0.71285111 0.6991482  0.70793545 0.69441785 0.71377308
 0.71653649 0.71200628 0.72884578 0.71451124 0.72462716 0.71708195
 0.72543638 0.72721504 0.73064978 0.7155084  0.71324478 0.73408031
 0.71048028 0.73225829 0.71113832 0.71479408 0.69389007 0.70083972
 0.70740494 0.71107976 0.71973625 0.73130683 0.71623643 0.70958609
 0.70919182 0.72052665 0.73404459 0.71596691 0.73135202 0.71082681
 0.71407247 0.72091744 0.74299966 0.74125832 0.72088019 0.72354211
 0.72775507 0.74638974 0.724739   0.71976834 0.73466678 0.716179
 0.74021888 0.73870707 0.72903151 0.75043197 0.7149201  0.7135021
 0.74098206 0.72451772 0.74404335 0.72228351 0.72663693 0.72924005
 0.71331387 0.71936862 0.72161041 0.7349517  0.7363062  0.7279942
 0.73065886 0.72696306 0.73874697 0.71798961 0.7212254  0.71230338
 0.73428068 0.71635892 0.73712091 0.72230954 0.74298405 0.73139726
 0.75041143 0.74330634 0.73383783 0.7296047  0.72720514 0.74167788
 0.73741382 0.72720827 0.72826898 0.73672016 0.71964577 0.73353953
 0.73306439 0.7373745  0.74970006 0.73197152 0.71140364 0.71815768
 0.73051156 0.7487138  0.72771224 0.74355758 0.71785155 0.73993291
 0.73928393 0.73263516 0.75780175 0.733717   0.7339057  0.75132403
 0.74776147 0.73412042 0.74283856 0.73604896 0.75162138 0.74264567
 0.75264387 0.73597984 0.75000463 0.73961923 0.73539054 0.74600136
 0.73684296 0.73816281 0.7442027  0.73753507 0.74288173 0.72425813
 0.73676307 0.75007391 0.71273535 0.74905145 0.75850964 0.7528161
 0.74590891 0.72573384 0.74655199 0.72916853 0.76193058 0.75658244
 0.74258309 0.73396221 0.74463926 0.74529596 0.75440206 0.72297771
 0.75446702 0.75502046 0.73264493 0.74481969 0.73370884 0.74937083
 0.73943978 0.74853926 0.75039447 0.7540347  0.74932917 0.74523559
 0.73031103 0.76173984 0.73818088 0.73790415 0.74431819 0.75932849
 0.75129684 0.73454789 0.73436955 0.75098332 0.75162717 0.74159424
 0.74964907 0.73146958 0.75696317 0.7516938  0.74902096 0.75766681
 0.76180617 0.74930144 0.76659387 0.72793883 0.74883102 0.75551129
 0.7600697  0.75170852 0.76193316]
cm_ca: [0.53807283 0.58892352 0.60106962 0.61266332 0.62009217 0.6329495
 0.65916767 0.63536211 0.66241021 0.66511147 0.65709541 0.65878951
 0.69719238 0.70229186 0.67949775 0.70020713 0.68320906 0.69903642
 0.70948582 0.67794637 0.71624235 0.69592526 0.71470293 0.71355603
 0.69997069 0.69071651 0.71224485 0.70967502 0.74368862 0.71216219
 0.72044227 0.73559895 0.73557319 0.72270559 0.75125848 0.73416114
 0.72254705 0.73478757 0.71139758 0.73593208 0.7463695  0.75611706
 0.75303465 0.74186184 0.74690657 0.72729893 0.74831674 0.73366056
 0.75731362 0.73407351 0.74017695 0.73103943 0.75955373 0.73837332
 0.74129871 0.75100883 0.77216571 0.75840188 0.73987662 0.77711026
 0.75168673 0.78149772 0.75170133 0.7484291  0.78607525 0.74002718
 0.75493945 0.75060934 0.76905866 0.76901618 0.76584825 0.75015776
 0.75845685 0.75826396 0.77312067 0.80212541 0.79809979 0.74859121
 0.74511087 0.79288934 0.78193012 0.7870314  0.77835754 0.77388239
 0.74499612 0.77518062 0.78231594 0.7793368  0.80031334 0.79272407
 0.79822619 0.75754671 0.79074047 0.76440417 0.77868077 0.78524572
 0.76013215 0.7561962  0.790685   0.77595604 0.77261721 0.77264212
 0.76713155 0.79194047 0.81415336 0.77073113 0.79987977 0.78615276
 0.80268008 0.77711517 0.81142443 0.79254519 0.78701988 0.77578208
 0.79153499 0.79725901 0.79859223 0.79072546 0.7751475  0.79315786
 0.81386721 0.7700432  0.7976815  0.78767973 0.78869741 0.80519743
 0.79057652 0.78945967 0.78591043 0.78703746 0.77318308 0.8434085
 0.80518227 0.78874215 0.78984921 0.7684567  0.82859034 0.79530003
 0.8160423  0.79742303 0.80500869 0.80582903 0.82158593 0.78679519
 0.81723514 0.77468501 0.79089034 0.78994788 0.8126066  0.80754343
 0.82372214 0.81932431 0.80739884 0.80466743 0.83060821 0.80499812
 0.79078871 0.83020219 0.83533501 0.80945659 0.80167232 0.81102957
 0.80555747 0.82562064 0.81510661 0.81906887 0.83307942 0.81254988
 0.78923764 0.8002166  0.83637891 0.8243502  0.81873447 0.82034288
 0.82646323 0.8479289  0.81063334 0.795702   0.81946259 0.80935647
 0.8105784  0.81539408 0.79897087 0.812466   0.79445203 0.80549321
 0.84428961 0.80116581 0.83553015 0.81916258 0.82878925 0.79886399
 0.80584894 0.82133035 0.80085511 0.80235801 0.8490919  0.83400412
 0.8034497  0.81509229 0.82975797 0.83945723 0.79503789 0.80016123
 0.80817195 0.82849693 0.82749918 0.86462457 0.84347531 0.8189298
 0.80953218 0.82204967 0.80993459 0.81124725 0.83054556 0.80962454
 0.81046421 0.80627488 0.81726199 0.79828437 0.79549906 0.80519973
 0.83051265 0.85093156 0.81787552 0.82859871 0.81676259 0.84161895
 0.84309219 0.86105951 0.80915373 0.8597611  0.82178444 0.84099439
 0.83156727 0.84800945 0.85376434 0.84969479 0.85277259 0.84140593
 0.8356529  0.84873051 0.85688818 0.82047901 0.81519895 0.83154523
 0.80829706 0.83139927 0.8207177  0.8454365  0.8469138  0.83400301
 0.86791149 0.81460063 0.82426097 0.82118023 0.83292112 0.80340102
 0.86493716 0.84567177 0.84079109 0.83259768 0.82027208 0.80926921
 0.84404609 0.85643786 0.8230701  0.84995675 0.83000704 0.84152964
 0.79172729 0.86322133 0.83601773 0.82985349 0.83054067 0.8463956
 0.84804057 0.82630209 0.85538251 0.859676   0.81100113 0.81644896
 0.84970273 0.83257145 0.84087483 0.8538484  0.85501081 0.87777482
 0.82244181 0.85495685 0.82221543 0.85734142 0.859773   0.85389546
 0.81982922 0.84078277 0.85076848 0.85319442 0.84659461 0.85858487
 0.83303666 0.85940176 0.81755799 0.84028082 0.81931626 0.82390965
 0.84495457 0.84186193 0.83467386 0.84576595 0.82851581 0.84381181
 0.86695655 0.85682144 0.84244602 0.84119198 0.84518952 0.83398935
 0.85140772 0.83453882 0.86146203 0.85161736 0.86671649 0.8372535
 0.86602764 0.84553013 0.87328063 0.85321011 0.83527558 0.84610704
 0.86078833 0.86100008 0.85597914 0.87032014 0.82143837 0.86277734
 0.83408961 0.84203495 0.8331803  0.83177386 0.84213816 0.85643094
 0.85042878 0.81099817 0.82554744 0.88271693 0.86164512 0.8341649
 0.85400023 0.84335956 0.84741441 0.84729177 0.86140047 0.83842581
 0.87428666 0.86210138 0.87064755 0.86007405 0.84715456 0.82758396
 0.84383075 0.85337086 0.88100043 0.8614607  0.84042443 0.86030344
 0.82245845 0.82696899 0.87738376 0.84866804 0.86576341 0.86744863
 0.86234511 0.82309223 0.84449957 0.85335837 0.83721666 0.85964918
 0.84460323 0.82212714 0.86447309 0.85408838 0.85378328 0.86195192
 0.86169077 0.87417976 0.8566063  0.84336426 0.83987454 0.84479686
 0.84384327 0.85373703 0.84747849 0.84295853 0.85774362 0.84714929
 0.841134   0.83956102 0.85418708 0.85145417 0.81664928 0.84070196
 0.86224514 0.83259923 0.86090927 0.85614396 0.86274235 0.84864783
 0.83671619 0.83604975 0.82787536 0.82907479 0.84439647 0.84774368
 0.82244241 0.82946915 0.87270541 0.83741483 0.86238294 0.85216758
 0.83329422 0.86797195 0.86844581 0.85267611 0.8380421  0.84429856
 0.8616855  0.85939475 0.84002506 0.85611568 0.82771468 0.83261081
 0.83523271 0.87009416 0.86008632 0.83573509 0.85079886 0.85788946
 0.84709174 0.83520111 0.85100661 0.85962867 0.87643946 0.85271543
 0.82161209 0.85584505 0.82794183 0.84279172 0.83126819 0.86073335
 0.87343703 0.82888785 0.86653674 0.82880886 0.86363276 0.88157364
 0.83327378 0.83518963 0.81452743 0.81751336 0.82373422 0.87446225
 0.84440903 0.83066076 0.84820004 0.82280778 0.86406749 0.86580062
 0.86001612 0.82774077 0.88496775 0.83607897 0.84625845 0.84379879
 0.84115397 0.87731401 0.86303385 0.8569316  0.81942115 0.8376668
 0.83851352 0.88003891 0.86215876 0.84885921 0.86735498 0.85952403
 0.87955727 0.81499785 0.8522932  0.82905957 0.83813391 0.83361739
 0.87343111 0.8494814  0.84997867 0.88367579 0.88497955 0.83172854
 0.83086254 0.84929154 0.82951715]
cm_cmca: [0.32096359 0.32751597 0.34123316 0.34652476 0.35271299 0.35861158
 0.34985364 0.36689864 0.36118606 0.36612037 0.37270071 0.37618076
 0.3589574  0.36041617 0.37527217 0.36738284 0.3774746  0.3694691
 0.37275794 0.38536342 0.36843362 0.38234361 0.37440984 0.37978868
 0.38745849 0.39593816 0.38918548 0.38708102 0.36892646 0.39662832
 0.39237544 0.38387447 0.38393146 0.39330608 0.38007501 0.39303902
 0.39728332 0.39167475 0.40892751 0.39160088 0.38651246 0.38109644
 0.38828343 0.39230012 0.39083009 0.40257157 0.39292234 0.40656598
 0.39280032 0.40125768 0.40657413 0.40790268 0.3942932  0.40952513
 0.40520341 0.39834088 0.38922446 0.39309622 0.40864216 0.38852021
 0.40333501 0.39282334 0.40007674 0.40779568 0.38763614 0.40938628
 0.41105352 0.40885469 0.39440679 0.40269531 0.40518394 0.40755815
 0.40632086 0.41051207 0.39962926 0.38947336 0.39151303 0.41152226
 0.42088626 0.3909085  0.40212597 0.39976523 0.4074788  0.41456818
 0.41918119 0.40423865 0.40224684 0.4072102  0.40157876 0.40527292
 0.40470334 0.42143378 0.40227367 0.42091272 0.40717689 0.40867815
 0.42373415 0.42259913 0.4016153  0.41457902 0.41963134 0.41680217
 0.42789283 0.41114879 0.39667044 0.42301859 0.40306028 0.41912021
 0.40788766 0.4204952  0.40592602 0.40934112 0.41792616 0.42798651
 0.40946141 0.41345401 0.40845887 0.40849795 0.42306463 0.40856951
 0.40651024 0.42586551 0.41173443 0.42483446 0.41956254 0.41832724
 0.42223665 0.41494821 0.4242925  0.42583626 0.42987273 0.39218406
 0.41661815 0.42435863 0.41353329 0.43571593 0.39802263 0.42117657
 0.40523085 0.42254787 0.41004554 0.41824604 0.40084273 0.42611818
 0.40601777 0.43165684 0.42012105 0.42789696 0.41511296 0.41906252
 0.40899055 0.41177887 0.42130816 0.42039843 0.41145842 0.42535696
 0.42353468 0.41277767 0.40670633 0.41432173 0.42810938 0.41301788
 0.42143331 0.41165277 0.41858634 0.42138685 0.41635032 0.41570644
 0.42611447 0.42785586 0.41469424 0.40808553 0.42103377 0.42023304
 0.41175737 0.39503883 0.42451295 0.43074679 0.42416577 0.42187997
 0.42616859 0.43162766 0.42966546 0.42238355 0.43439706 0.42864403
 0.40398163 0.42949622 0.41278792 0.42133631 0.41472852 0.43550759
 0.42824327 0.42511102 0.42926961 0.43437128 0.40408123 0.41395196
 0.4346239  0.42819747 0.41665204 0.41210065 0.43614366 0.43051949
 0.4290774  0.42658509 0.41907295 0.41395336 0.4099162  0.42720191
 0.43796198 0.42630481 0.42985181 0.42450198 0.42538393 0.43492596
 0.43145385 0.43231698 0.4219795  0.43712335 0.44825078 0.44482189
 0.42759529 0.41420255 0.42801348 0.42253836 0.43744563 0.42025126
 0.41741758 0.41433883 0.43769771 0.41273317 0.4292777  0.41788027
 0.43150542 0.41235285 0.41296897 0.41835738 0.41251343 0.42325081
 0.42291395 0.42010205 0.42203908 0.44183522 0.42905322 0.42583727
 0.44677186 0.42795492 0.43219684 0.42735888 0.42821725 0.43038346
 0.42371143 0.43852003 0.42840524 0.43148705 0.4312586  0.45214618
 0.41463159 0.42369436 0.41867994 0.43700245 0.43912154 0.43490978
 0.42599773 0.41908614 0.43612883 0.42287734 0.43536254 0.43559549
 0.44656816 0.4163344  0.42926599 0.43618555 0.43905342 0.43013017
 0.4258792  0.43725762 0.42711601 0.42234053 0.4493946  0.44872587
 0.42103056 0.42420038 0.42902976 0.41972253 0.42668036 0.41163492
 0.43808012 0.42224052 0.43798497 0.41609474 0.42424613 0.4171084
 0.43803307 0.4268291  0.43223456 0.41556963 0.43224303 0.43047194
 0.43876544 0.42172941 0.45072103 0.43640651 0.44909579 0.44082169
 0.43381426 0.43552516 0.4419399  0.42657164 0.43711481 0.44081758
 0.41955905 0.42091726 0.43151775 0.42863021 0.4329611  0.43702967
 0.43522786 0.43915615 0.41884309 0.42815905 0.41385068 0.43825979
 0.42525442 0.43323808 0.42778257 0.43065057 0.44467579 0.43548746
 0.43232403 0.43310748 0.43733532 0.42259413 0.4459032  0.43565148
 0.43819533 0.44511167 0.43897901 0.44151011 0.42587596 0.42220439
 0.42848808 0.4500408  0.4470944  0.42429495 0.42729565 0.4377106
 0.42759579 0.43858354 0.44331509 0.43433757 0.43497578 0.4362005
 0.4198929  0.42940803 0.43617605 0.44059213 0.43686282 0.44797907
 0.44196216 0.44650944 0.42186929 0.42915382 0.44712117 0.42793778
 0.45888022 0.45586904 0.42582387 0.45088197 0.42457834 0.42302673
 0.43931848 0.45071275 0.44977189 0.43446257 0.44471014 0.43479543
 0.43435532 0.44862074 0.42856866 0.44043166 0.44126146 0.43302114
 0.43448404 0.42639165 0.44107034 0.43731268 0.44067543 0.43375326
 0.44521871 0.43131094 0.44482121 0.43967551 0.44262022 0.44212399
 0.45463872 0.45187266 0.43982537 0.43907526 0.45527793 0.45048796
 0.43758434 0.44730452 0.43367985 0.4402881  0.42845171 0.44244585
 0.4481741  0.45066237 0.46091235 0.45144836 0.43350359 0.435207
 0.45403457 0.45962233 0.42750341 0.45307138 0.42773431 0.44388267
 0.45299486 0.4323316  0.44467797 0.44052045 0.4479318  0.45351274
 0.44303799 0.43736283 0.45140675 0.43996664 0.46195335 0.45501743
 0.45870558 0.43294284 0.44495916 0.45194207 0.44229584 0.44405595
 0.44487561 0.45148085 0.44659804 0.4389532  0.43322113 0.43577135
 0.45757549 0.44711443 0.44239676 0.45312987 0.46362073 0.44604137
 0.43623594 0.44842299 0.44000763 0.45017984 0.44914891 0.4375044
 0.45465465 0.44938629 0.46505591 0.4638913  0.46533392 0.42425773
 0.45502899 0.46217985 0.44222244 0.46100595 0.43482068 0.4417851
 0.43971183 0.46039924 0.43271336 0.45897786 0.45153536 0.4507184
 0.44457853 0.44221292 0.43757352 0.44048627 0.46244852 0.46083084
 0.45639166 0.42725449 0.4361054  0.45106206 0.4421361  0.4410351
 0.4350459  0.45823587 0.45233498 0.46131712 0.45544353 0.46202471
 0.44418753 0.44991002 0.4583076  0.42213152 0.43192574 0.46189137
 0.46460358 0.45120849 0.466208  ]
cmca_cm: [0.2        0.25724555 0.28907158 0.31537506 0.33219618 0.34646315
 0.36673762 0.37820231 0.38045961 0.39396287 0.39382026 0.40352027
 0.41445167 0.4246151  0.4296599  0.43239251 0.4411141  0.44196306
 0.44225483 0.44198653 0.46240919 0.45638676 0.46148424 0.46738663
 0.46998851 0.46248264 0.47036466 0.48349138 0.47196919 0.4844471
 0.48559157 0.49723523 0.48596722 0.50164764 0.48203349 0.4894151
 0.50160685 0.49149096 0.50951485 0.50310152 0.49912115 0.50596063
 0.50574621 0.51489626 0.52030253 0.51155968 0.5244785  0.52156381
 0.53578228 0.52497748 0.51971966 0.53347556 0.52658421 0.52336308
 0.53703714 0.53666669 0.53479046 0.53233645 0.54595693 0.54318442
 0.54903693 0.53212733 0.54201541 0.54528417 0.54819909 0.55294527
 0.54642885 0.54741165 0.5399182  0.56049681 0.54547417 0.56555812
 0.56139224 0.57025626 0.55578967 0.56475337 0.55608571 0.54581387
 0.5567228  0.56753159 0.56618538 0.56725901 0.56149524 0.57336423
 0.57503731 0.57827439 0.56485929 0.56942113 0.5604065  0.56643694
 0.5857468  0.57570882 0.58043302 0.58588839 0.56815915 0.58493107
 0.57786715 0.58349924 0.5866571  0.57891416 0.58479752 0.59824386
 0.57967054 0.59313423 0.59466822 0.59368984 0.58907663 0.59689602
 0.59879358 0.58350693 0.58902724 0.60020911 0.60545031 0.59538698
 0.5956627  0.58335184 0.59420552 0.59405659 0.58372401 0.60287421
 0.60139662 0.5963524  0.59165387 0.5918782  0.60684482 0.59522885
 0.59024233 0.59359301 0.60150059 0.6082309  0.60696206 0.59952376
 0.61031249 0.61044034 0.58884045 0.61444662 0.60047833 0.61532531
 0.59943814 0.61472469 0.62205153 0.60848437 0.60924722 0.61633721
 0.61451947 0.6318202  0.61302336 0.62343865 0.61034957 0.60360124
 0.63014468 0.60631186 0.62073212 0.62206387 0.62443718 0.61264437
 0.61095233 0.62629218 0.62266578 0.61611091 0.62219468 0.62335217
 0.62066096 0.61395232 0.61405345 0.62245068 0.6203994  0.60879366
 0.64095995 0.62950528 0.62567283 0.61401989 0.61861549 0.63792264
 0.6260681  0.61857244 0.61819118 0.63212377 0.62949674 0.64296203
 0.61546889 0.61805406 0.62850979 0.6330313  0.63228851 0.62416953
 0.63324337 0.63096801 0.62969132 0.63967801 0.64728509 0.63472414
 0.63291568 0.64836858 0.64643454 0.63484184 0.63808346 0.64172694
 0.65702734 0.63737963 0.64498172 0.63350363 0.63736416 0.63491595
 0.63461788 0.63853495 0.65410389 0.64084985 0.63254435 0.6482427
 0.64856747 0.65488758 0.64479559 0.64785881 0.64030359 0.63675011
 0.64073966 0.66492426 0.63127216 0.63502409 0.63039883 0.63589171
 0.65737425 0.64207283 0.63939879 0.64470346 0.65811544 0.67037778
 0.63947661 0.64640634 0.64728668 0.65723057 0.63727077 0.65530222
 0.65376067 0.65549869 0.64146762 0.64726793 0.64971296 0.65715095
 0.6654618  0.65560179 0.65195318 0.65610195 0.65095753 0.65511261
 0.67513795 0.66423583 0.65654477 0.64800131 0.65456093 0.66971217
 0.67189259 0.67485063 0.67570532 0.65474728 0.6611254  0.66289428
 0.66020044 0.666659   0.65429818 0.65887433 0.66052269 0.66936785
 0.6531643  0.6620284  0.67066292 0.65251162 0.668972   0.66185732
 0.67145834 0.66715521 0.67568262 0.68434829 0.68153783 0.67109739
 0.6578733  0.65175727 0.67553411 0.66189863 0.66805508 0.67383852
 0.65423401 0.67225561 0.66194375 0.67202929 0.6721848  0.66611271
 0.65693495 0.67254248 0.67615563 0.66739098 0.66123507 0.68270005
 0.67442621 0.69086415 0.66620359 0.67518885 0.65940648 0.67283174
 0.66757072 0.65915472 0.68411913 0.68743505 0.67355882 0.68864276
 0.6725143  0.66624747 0.6810887  0.66314738 0.67624542 0.66759464
 0.6865607  0.6703617  0.67928862 0.69416374 0.68425975 0.67558905
 0.68118987 0.67976615 0.67096253 0.67298381 0.68152405 0.67503476
 0.67780724 0.69753136 0.67585698 0.69138048 0.68813038 0.68174165
 0.67535658 0.69130054 0.69023897 0.68714494 0.67769796 0.68929363
 0.69531572 0.68011658 0.68771835 0.67013698 0.67563061 0.67376471
 0.67219855 0.67367616 0.68298157 0.67557907 0.67914151 0.67104447
 0.6891066  0.67632003 0.67133365 0.68355367 0.68395233 0.68121834
 0.66858592 0.68228974 0.68832993 0.67915677 0.68416133 0.70337741
 0.69164742 0.66939274 0.67885399 0.69777827 0.68760565 0.69670388
 0.68553053 0.67371078 0.69109087 0.70541804 0.684386   0.69270836
 0.71082047 0.68335762 0.68812939 0.71276608 0.69628625 0.69099535
 0.68523129 0.67684688 0.70797876 0.69237381 0.69435067 0.68897483
 0.67990296 0.68107418 0.69013915 0.69017522 0.69476872 0.68906152
 0.6900433  0.71058364 0.7017979  0.71292275 0.70429754 0.70704535
 0.6919084  0.68216505 0.70312755 0.69535231 0.69520931 0.70565035
 0.70732618 0.70247174 0.69603362 0.69048717 0.70562035 0.67918491
 0.71030358 0.70187721 0.70304498 0.70580102 0.70039188 0.70937094
 0.71130237 0.70973487 0.7122519  0.69128082 0.69538586 0.70777557
 0.72172287 0.68488362 0.70860945 0.69698656 0.68872557 0.72010377
 0.7198678  0.71457985 0.69313532 0.70479014 0.70887892 0.69310255
 0.68483176 0.68651821 0.72091699 0.69669889 0.69159933 0.71272764
 0.70063726 0.69794338 0.71993606 0.69589215 0.70742065 0.70022777
 0.70762522 0.69064763 0.70922461 0.70591418 0.69291788 0.69733963
 0.71526259 0.70854299 0.70661297 0.70143746 0.71914477 0.71669363
 0.72008437 0.70544745 0.70739525 0.71015343 0.71939579 0.71271667
 0.69258726 0.69924484 0.70201844 0.70100163 0.73397924 0.71176549
 0.70011597 0.73441965 0.71695186 0.70247807 0.69863321 0.70480789
 0.69883882 0.70153556 0.72984608 0.72356373 0.710478   0.71097901
 0.7179957  0.71005267 0.72480191 0.723179   0.71158032 0.72148494
 0.70883742 0.70699986 0.71996858 0.70305414 0.713741   0.73376522
 0.72333213 0.72093017 0.72559306 0.70544016 0.72068951 0.71931202
 0.71360357 0.70862269 0.7106413 ]
cmca_ca: [0.0514502  0.05313179 0.05586697 0.05591467 0.06121552 0.06416473
 0.06533104 0.06665008 0.06807018 0.07019342 0.07388366 0.07393693
 0.07844023 0.07783948 0.07908369 0.08338673 0.08541294 0.08496548
 0.08714532 0.08954282 0.09298514 0.09238084 0.0963685  0.09526118
 0.09755004 0.09602168 0.09989208 0.10422849 0.10288377 0.10509727
 0.10440773 0.10912445 0.1083991  0.10930094 0.11226817 0.111221
 0.1144653  0.11139548 0.1172979  0.12032692 0.12043909 0.12025057
 0.12439899 0.11826759 0.11951503 0.12404594 0.12428629 0.12183628
 0.12431094 0.12655855 0.12592143 0.12987245 0.13133527 0.12613565
 0.1306777  0.13435055 0.12938231 0.13040002 0.13659701 0.13761865
 0.13610189 0.13769726 0.14213373 0.13728853 0.13963868 0.14235069
 0.14634092 0.14342334 0.14576358 0.1442805  0.13935804 0.14540914
 0.15080986 0.14593952 0.1495055  0.15564916 0.15059609 0.15217214
 0.15556326 0.15092185 0.15478159 0.15081602 0.15744874 0.15485862
 0.15876127 0.1576027  0.15789138 0.16377646 0.16325966 0.15571089
 0.15839192 0.16148399 0.16361615 0.15905891 0.16591627 0.1615895
 0.16094955 0.16634549 0.17085939 0.16438445 0.1705995  0.16738984
 0.16436605 0.16520074 0.1669491  0.16982708 0.16584636 0.17011219
 0.17319209 0.17071699 0.1800625  0.16989054 0.1693613  0.17539752
 0.17640346 0.17443697 0.18354203 0.17775418 0.17540843 0.18065096
 0.17293045 0.17720672 0.18049772 0.17716634 0.18223324 0.1807466
 0.17701355 0.18346596 0.18321386 0.18624772 0.18080446 0.17797524
 0.18968039 0.18058783 0.18701695 0.17985655 0.18664396 0.18374136
 0.1836818  0.18804142 0.19004545 0.1863204  0.18890751 0.19549238
 0.19311901 0.1917947  0.19349794 0.19009571 0.18652515 0.18945975
 0.19078505 0.19367633 0.19430756 0.19850123 0.19501662 0.19491168
 0.20539532 0.20025434 0.19542605 0.19061088 0.19189199 0.19903219
 0.1970104  0.1938919  0.20094429 0.19403197 0.19937204 0.20043163
 0.20538868 0.19302159 0.2066352  0.19811415 0.20246384 0.20535436
 0.20113387 0.20395716 0.19487727 0.19823294 0.21086267 0.19887884
 0.20112044 0.1993343  0.20663976 0.20260907 0.20274006 0.20761897
 0.21120298 0.2086131  0.20150796 0.20378425 0.20727138 0.21041537
 0.21355705 0.21118099 0.20362232 0.20906155 0.21082237 0.20706377
 0.21804354 0.21326255 0.21094915 0.20409694 0.21460394 0.20868228
 0.21939639 0.21032631 0.21002397 0.20994895 0.21551083 0.21717285
 0.2140832  0.21598    0.21915916 0.21691629 0.21457586 0.21410084
 0.21495153 0.21438391 0.21323759 0.21616715 0.21937064 0.21215298
 0.22533008 0.21644943 0.21914813 0.22636789 0.22043835 0.22330122
 0.2145639  0.21931989 0.21617465 0.22372507 0.22405751 0.2142706
 0.21728036 0.22416781 0.22593734 0.22136732 0.21800065 0.22178535
 0.22937464 0.22314276 0.21775422 0.22263992 0.23038931 0.22896464
 0.23233507 0.22691194 0.22154073 0.22504637 0.23267285 0.21973736
 0.2236773  0.234186   0.23754776 0.2260515  0.23213623 0.23589513
 0.22350822 0.23010348 0.22583806 0.23510753 0.23437799 0.22742283
 0.23061105 0.23080253 0.22947302 0.23576948 0.23632404 0.23295882
 0.23156498 0.23786616 0.23739855 0.23646812 0.22669623 0.2351141
 0.22791335 0.22284603 0.2310327  0.23995305 0.2337015  0.23243193
 0.23257366 0.23420277 0.23303042 0.24003165 0.2262779  0.23498854
 0.24041837 0.24156659 0.23657914 0.24150642 0.2463292  0.23514222
 0.24228514 0.23882849 0.23336755 0.24013404 0.24448859 0.23923633
 0.24497732 0.23831366 0.24508398 0.23964782 0.23883164 0.23275232
 0.25056768 0.23758889 0.2453024  0.24408362 0.23777169 0.23623093
 0.24769102 0.2423978  0.23755929 0.24058307 0.24226834 0.24273272
 0.24716461 0.2513614  0.24149179 0.24204548 0.24527311 0.25278208
 0.24917621 0.24471315 0.25014617 0.25108791 0.24848158 0.25017296
 0.2508336  0.24553443 0.25192432 0.2517626  0.24947691 0.24754537
 0.2504511  0.2449265  0.23976681 0.24770108 0.2447019  0.24718374
 0.2518434  0.25275346 0.24906836 0.24875163 0.25044879 0.24492097
 0.24467856 0.25626553 0.2588968  0.24996796 0.25813155 0.25094702
 0.24540951 0.25345473 0.2504799  0.2514505  0.25702661 0.24853352
 0.25785263 0.25383404 0.24638315 0.26130309 0.25640224 0.25272126
 0.24498547 0.24947099 0.26424558 0.25882939 0.25514561 0.25539786
 0.26160832 0.24995514 0.2555365  0.25621786 0.25246898 0.26478989
 0.25432713 0.25925572 0.25208601 0.25572783 0.25658583 0.25940928
 0.25251426 0.24894477 0.25556518 0.2582219  0.26659959 0.26396363
 0.26111543 0.2570586  0.25465192 0.25148198 0.26091721 0.25478391
 0.25842976 0.25519915 0.26118878 0.25830236 0.26122959 0.25238231
 0.26811865 0.25837232 0.25809224 0.25507247 0.25773217 0.26604163
 0.26567231 0.27354618 0.26534698 0.26279433 0.26291004 0.26554821
 0.26490144 0.26378199 0.26383292 0.2645746  0.26089683 0.26180232
 0.26649804 0.26777929 0.2613678  0.26020796 0.26600864 0.26191869
 0.25985413 0.26448391 0.26483127 0.25820215 0.26868069 0.25356614
 0.27292243 0.26444429 0.26826276 0.27058677 0.27048717 0.27187248
 0.26450712 0.27491166 0.25570833 0.27756887 0.26553025 0.26515168
 0.26539285 0.26538887 0.27187925 0.27384789 0.25901765 0.26177564
 0.26886642 0.26971728 0.2610093  0.26161736 0.26738148 0.26033793
 0.26810351 0.26194206 0.27431576 0.26723615 0.27246598 0.26607168
 0.27276553 0.2734864  0.27005475 0.25830542 0.26086743 0.26355032
 0.26331347 0.26438001 0.26582692 0.27082324 0.26781958 0.26301681
 0.27012941 0.2677653  0.26791068 0.27505817 0.27064019 0.26557962
 0.270265   0.26269843 0.27387596 0.2637077  0.26595385 0.26049433
 0.27185274 0.26827547 0.26240827 0.27538724 0.27077978 0.26815776
 0.27454398 0.26415996 0.2686067  0.27154595 0.26783777 0.26901658
 0.26621132 0.27007275 0.27114531]
cmca_cmca: [0.5742749  0.60205688 0.6166023  0.62973019 0.63549033 0.64114921
 0.65070329 0.65577612 0.65619471 0.66188472 0.6599683  0.66479167
 0.66800572 0.67338781 0.6752881  0.67450289 0.67785058 0.67849879
 0.67755476 0.67622185 0.68471202 0.68200296 0.68255787 0.68606273
 0.68621923 0.68323048 0.68523629 0.68963145 0.68454271 0.68967491
 0.69059192 0.69405539 0.68878406 0.69617335 0.68488266 0.68909705
 0.69357077 0.69004774 0.69610847 0.6913873  0.68934103 0.69285503
 0.69067361 0.69831433 0.70039375 0.69375687 0.70009611 0.69986376
 0.70573567 0.69920946 0.69689911 0.70180155 0.69762447 0.69861371
 0.70317972 0.70115807 0.70270408 0.70096821 0.70467996 0.70278289
 0.70646752 0.69721503 0.69994084 0.70399782 0.70428021 0.70529729
 0.70004396 0.70199416 0.69707731 0.70810816 0.70305807 0.71007449
 0.70529119 0.71215837 0.70314208 0.7045521  0.70274481 0.69682087
 0.70057977 0.70830487 0.70570189 0.70822149 0.70202325 0.70925281
 0.70813802 0.71033584 0.70348396 0.70282233 0.69857342 0.70536303
 0.71367744 0.70711241 0.70840843 0.71341474 0.70112144 0.71167078
 0.7084588  0.70857687 0.70789885 0.70726486 0.70709901 0.71542701
 0.70765224 0.71396675 0.71385956 0.71193138 0.71161514 0.71339192
 0.71280075 0.70639497 0.70448237 0.71515928 0.71804451 0.70999473
 0.70962962 0.70445744 0.70533174 0.7081512  0.70415779 0.71111162
 0.71423309 0.70957284 0.70557808 0.70735593 0.71230579 0.70724112
 0.70661439 0.70506353 0.70914336 0.71099159 0.7130788  0.71077426
 0.71031605 0.71492625 0.70091175 0.71729503 0.70691719 0.71579198
 0.70787817 0.71334164 0.71600304 0.71108199 0.71016986 0.71042241
 0.71070023 0.72001275 0.70976271 0.71667147 0.71191221 0.70707074
 0.71967982 0.70631777 0.71321228 0.71178132 0.71471028 0.70886634
 0.7027785  0.71301892 0.71361986 0.71275001 0.71515135 0.71215999
 0.71182528 0.71003021 0.70655458 0.71420936 0.71051368 0.70418102
 0.71778563 0.71824185 0.70951882 0.70795287 0.70807583 0.71628414
 0.71246711 0.70730764 0.71165695 0.71694542 0.70931703 0.7220416
 0.70717422 0.70935988 0.71093501 0.71521112 0.71477422 0.70827528
 0.7110202  0.71117746 0.71409168 0.71794688 0.72000685 0.71215439
 0.70967932 0.7185938  0.72140611 0.71289015 0.71363054 0.71733159
 0.7194919  0.71205854 0.71701628 0.71470335 0.71138011 0.71311683
 0.70761075 0.71410432 0.72203996 0.71545045 0.70851676 0.71553493
 0.71724213 0.71945379 0.71281821 0.71547126 0.71286386 0.71132464
 0.71289406 0.72527017 0.70901728 0.70942847 0.70551409 0.71186937
 0.71602209 0.7128117  0.71012533 0.70916778 0.71883855 0.72353828
 0.71245636 0.71354322 0.71555601 0.71675275 0.70660663 0.72051581
 0.71824016 0.71566544 0.70776514 0.71295031 0.71585616 0.7176828
 0.71804358 0.71622952 0.71709948 0.71673101 0.71028411 0.71307398
 0.72140144 0.71866194 0.71750202 0.71147747 0.71094404 0.72498741
 0.72410765 0.72033231 0.71907878 0.71434789 0.71449458 0.71349957
 0.71834611 0.71827776 0.71423006 0.7118834  0.71307235 0.72097251
 0.71127663 0.71561293 0.72059495 0.70837107 0.71632398 0.71444925
 0.71994668 0.71464453 0.71914203 0.72394008 0.7274208  0.71799165
 0.71497997 0.71445562 0.7222507  0.71097279 0.71717679 0.7207033
 0.71083018 0.71902642 0.71445666 0.71599882 0.72295345 0.71556209
 0.70825829 0.71548794 0.71978825 0.71294228 0.70745293 0.72377892
 0.71607053 0.72601783 0.71641802 0.71752741 0.70745894 0.71679771
 0.7112967  0.71042053 0.71951757 0.72389362 0.71736359 0.72794522
 0.71097331 0.71432929 0.71789315 0.70953188 0.71923687 0.71568185
 0.71943484 0.71398195 0.72086466 0.72679034 0.72099571 0.71642817
 0.71701263 0.71420238 0.71473537 0.71546916 0.71812547 0.71112634
 0.71431551 0.7264091  0.71285541 0.72014628 0.7198244  0.71578434
 0.71226149 0.72288305 0.71915733 0.71769117 0.71411052 0.72087413
 0.72243231 0.71759504 0.72397577 0.71121795 0.71546435 0.71329048
 0.71017757 0.71046135 0.7169566  0.71341372 0.71434636 0.71306175
 0.72221402 0.71002725 0.70621843 0.71679285 0.71291039 0.71513566
 0.7115882  0.71441751 0.71892502 0.71385313 0.71356736 0.72742195
 0.71689739 0.70777935 0.71623542 0.71823759 0.71560171 0.72199131
 0.72027253 0.71211989 0.71342264 0.72329433 0.71462019 0.71865525
 0.72460607 0.71670124 0.71629645 0.72827411 0.72190864 0.71310273
 0.71545208 0.70879558 0.72794637 0.71832299 0.71888242 0.71478278
 0.71369435 0.7160647  0.71728699 0.71597666 0.71408456 0.71254894
 0.71446393 0.72676252 0.72357299 0.73072039 0.72169016 0.72613072
 0.71673932 0.71348295 0.72096938 0.71852497 0.71698986 0.72663402
 0.71960377 0.72204971 0.71897069 0.71770735 0.72394409 0.70657164
 0.72231563 0.71416551 0.718849   0.72150334 0.71874092 0.72191136
 0.72320046 0.72297644 0.72420949 0.71335311 0.71724451 0.72298663
 0.72761241 0.70855216 0.72362082 0.7183893  0.71135847 0.72909254
 0.73000683 0.72504797 0.71415202 0.72329399 0.72009912 0.71976821
 0.70595467 0.71103696 0.72632711 0.71305606 0.71055608 0.72042758
 0.71806507 0.71151586 0.73211386 0.70916164 0.7209452  0.71753805
 0.72111619 0.71262938 0.71867268 0.71603315 0.71695011 0.71778199
 0.72319808 0.71941285 0.72280184 0.71991005 0.72588164 0.72817785
 0.72599043 0.72175269 0.71653975 0.72145864 0.72346491 0.7233225
 0.70991086 0.71287922 0.71598184 0.7213481  0.7365559  0.72410758
 0.71840125 0.73501982 0.72556247 0.71582741 0.71540681 0.72089554
 0.71435471 0.71688513 0.7309677  0.72425278 0.7199189  0.72269969
 0.72386535 0.72367712 0.72546297 0.72973565 0.72281324 0.73049531
 0.71849234 0.7193622  0.72878015 0.71383345 0.72148061 0.73280373
 0.72439408 0.7283851  0.72849318 0.7169471  0.72642587 0.72514772
 0.72369613 0.71927497 0.71974799]
random_cm: [0.18588748 0.18972269 0.1927995  0.18920568 0.18977373 0.1862166
 0.18985481 0.19709391 0.19313959 0.18374286 0.19285835 0.18891794
 0.19684188 0.19155937 0.19134506 0.19849329 0.19597094 0.19518372
 0.20586537 0.19427227 0.20311391 0.20520753 0.20791971 0.20595401
 0.20079957 0.20659917 0.20360117 0.21190706 0.21086874 0.20719281
 0.20772906 0.21154201 0.21127743 0.21207721 0.20938074 0.2119286
 0.21143086 0.2094422  0.21763394 0.21501248 0.21127208 0.21671944
 0.21296809 0.22424413 0.2151889  0.22692291 0.22565679 0.22527849
 0.21583804 0.22812429 0.22668369 0.22934268 0.21930656 0.22384124
 0.22879371 0.22837416 0.23670208 0.22348732 0.23691446 0.23368566
 0.22569748 0.2279613  0.23768367 0.2388773  0.23454694 0.24185656
 0.23448542 0.2302514  0.24521183 0.24352782 0.23229092 0.23927997
 0.2425723  0.23832141 0.24348775 0.25382352 0.24152252 0.25138902
 0.24190829 0.23850609 0.24565882 0.24508387 0.25393193 0.24986598
 0.25444008 0.25606016 0.26159344 0.24947268 0.25440835 0.26262153
 0.24844201 0.25271397 0.25050215 0.25559761 0.26306223 0.25691044
 0.26580518 0.25932752 0.24942504 0.25364969 0.26338889 0.25619449
 0.25381872 0.26530054 0.26545992 0.27079012 0.26955394 0.2609569
 0.2716333  0.26730424 0.26950592 0.26690596 0.26975175 0.26916998
 0.26399559 0.27515184 0.28146749 0.27139843 0.27546665 0.27052053
 0.278408   0.28115257 0.28449905 0.27948616 0.28976513 0.28375932
 0.28485893 0.28300909 0.27019333 0.28125111 0.27848898 0.27654456
 0.28532274 0.29137107 0.28753313 0.28924576 0.29680476 0.28158046
 0.29033444 0.28982026 0.28830904 0.2973689  0.28623408 0.29415922
 0.2953464  0.30421392 0.29501342 0.30394655 0.29114113 0.30363055
 0.3035186  0.30201057 0.31098716 0.29638938 0.30826167 0.29682349
 0.31692469 0.30887768 0.29500989 0.30621543 0.31779234 0.30785246
 0.30677638 0.31055351 0.31597783 0.30411077 0.31239105 0.31086686
 0.31682096 0.30773432 0.32101909 0.32678527 0.32056657 0.31257282
 0.30732818 0.31311164 0.31401697 0.32269231 0.31707105 0.32433605
 0.32108827 0.31609493 0.32312326 0.32663139 0.31798111 0.32317175
 0.31963365 0.31791392 0.32967539 0.31907903 0.34110071 0.33386197
 0.32609689 0.33017705 0.32983159 0.33250039 0.32964405 0.32274958
 0.33479864 0.33964519 0.33789888 0.3492699  0.33485121 0.33630134
 0.32868665 0.34293668 0.34152209 0.33397678 0.34592993 0.33791029
 0.33588486 0.34865222 0.33554954 0.35054971 0.35078173 0.3434406
 0.34926573 0.34462386 0.35022611 0.3480373  0.3497855  0.34369562
 0.36028276 0.34738702 0.35208338 0.35002713 0.35267123 0.36499392
 0.35749519 0.36097801 0.351569   0.36039407 0.35496649 0.35935413
 0.35536554 0.35692988 0.36490578 0.37856862 0.36567428 0.37023007
 0.36142547 0.37138335 0.3700523  0.3660294  0.36296866 0.37299682
 0.36835978 0.36867991 0.38097923 0.38007566 0.37564442 0.36773037
 0.37864914 0.37644637 0.36805656 0.37050201 0.37619609 0.37610924
 0.38213988 0.36921891 0.38385957 0.36870723 0.39010696 0.38793274
 0.39150444 0.38712113 0.39708128 0.37890474 0.39360295 0.40448735
 0.39318257 0.39191416 0.3905707  0.40034541 0.39752115 0.38958666
 0.3960723  0.38290175 0.3885657  0.38363682 0.39454255 0.39679575
 0.39705315 0.42255474 0.40062246 0.40544605 0.40295014 0.4221608
 0.4075607  0.3968608  0.40401192 0.41268952 0.41186138 0.41148357
 0.41958143 0.41787773 0.41790503 0.40976389 0.41670501 0.41198611
 0.41616427 0.41361193 0.40911931 0.41538812 0.41180797 0.41656131
 0.4090281  0.41351117 0.42998379 0.40879585 0.41549454 0.4297339
 0.40769056 0.40126417 0.41995883 0.40986298 0.40551175 0.42443725
 0.40858074 0.40081399 0.41156591 0.40761915 0.41258256 0.4109726
 0.40724624 0.41654337 0.41190478 0.40539614 0.4190404  0.40623367
 0.40439542 0.40400086 0.41869845 0.40148145 0.4036211  0.42080763
 0.41078961 0.40912588 0.4155197  0.41767338 0.40414702 0.40627079
 0.40726028 0.40059157 0.39593099 0.40058569 0.41183663 0.42192624
 0.40670363 0.40978289 0.40935896 0.4128927  0.42068883 0.42028628
 0.41045161 0.41285236 0.42061295 0.41094974 0.41047575 0.40154153
 0.42684827 0.41486235 0.40783983 0.4118571  0.41930642 0.41907271
 0.42001145 0.41179724 0.41406021 0.39453216 0.42117426 0.40453811
 0.40989499 0.42471691 0.40132744 0.40392498 0.41470298 0.40714502
 0.40733857 0.41397729 0.40527963 0.41811212 0.41580571 0.40459229
 0.41859571 0.40990633 0.42482103 0.42461151 0.41639143 0.40766453
 0.4221987  0.40978533 0.41937567 0.42058655 0.4168007  0.41752631
 0.41387033 0.40470709 0.41663669 0.4092583  0.40212948 0.41568317
 0.40754059 0.40263476 0.41222988 0.41365825 0.40962754 0.40897224
 0.39418612 0.41143513 0.40782787 0.39904453 0.41230661 0.4080627
 0.41274346 0.41323133 0.41076633 0.41448123 0.41186361 0.41505414
 0.41019936 0.41523508 0.42066443 0.39960771 0.42058384 0.40970805
 0.40243051 0.41098579 0.41131803 0.40337335 0.4099762  0.42443678
 0.41157468 0.41391623 0.40857415 0.42125252 0.41001325 0.41690591
 0.41604971 0.40532198 0.4145121  0.40666542 0.41485835 0.40523949
 0.40479434 0.40806324 0.41904077 0.40572182 0.40249941 0.39803811
 0.40829239 0.42182696 0.40705899 0.41057352 0.41089591 0.40960547
 0.41532776 0.4182022  0.40805572 0.40112376 0.3959844  0.4220223
 0.42022401 0.41235052 0.41623731 0.41940443 0.41645682 0.40250693
 0.39285756 0.41071438 0.41237082 0.43040418 0.40549275 0.40618025
 0.39943832 0.40809595 0.41375813 0.40407631 0.40303561 0.41373028
 0.40678136 0.42604481 0.40096471 0.40685675 0.40418655 0.4081941
 0.42262881 0.40701946 0.40512488 0.39747996 0.41437362 0.40422625
 0.41293135 0.41199195 0.41287282 0.42226132 0.43128235 0.42109569
 0.42861368 0.42099193 0.40028231]
random_ca: [0.43228733 0.46456983 0.47542116 0.4865356  0.50002229 0.50952345
 0.53037736 0.54053686 0.52655861 0.54909943 0.54837654 0.55174719
 0.53475068 0.56392473 0.56685028 0.55035215 0.56251002 0.5731453
 0.56369389 0.56651422 0.56979142 0.58311739 0.59024893 0.57609622
 0.58049403 0.58667875 0.59723922 0.59289468 0.58496622 0.59931141
 0.60056295 0.59526796 0.58705592 0.59893315 0.60745278 0.60302551
 0.60861899 0.59020295 0.61702268 0.59701797 0.59988427 0.58600036
 0.62033708 0.63047889 0.60132658 0.62728668 0.61621213 0.61068229
 0.59649452 0.62022345 0.60093994 0.60577548 0.6213557  0.63258317
 0.60477681 0.6034305  0.61324796 0.62651804 0.59941412 0.63178892
 0.61340245 0.6318378  0.61319068 0.62453289 0.62603162 0.62336622
 0.60680013 0.63660935 0.6012736  0.63435818 0.60976278 0.63434894
 0.61226316 0.64378889 0.60894243 0.65155916 0.6176335  0.61995304
 0.6271707  0.63977252 0.64916307 0.63850253 0.63960414 0.61904097
 0.63606641 0.64309865 0.62910896 0.62187216 0.63638186 0.65367416
 0.64348853 0.6302433  0.62515467 0.64577987 0.6297433  0.64634766
 0.64277099 0.65536996 0.63514747 0.65127501 0.65226044 0.63868868
 0.64750392 0.64392127 0.6353509  0.65536998 0.64945877 0.64038132
 0.64747143 0.65188659 0.64342086 0.63911527 0.65535724 0.62441591
 0.64812339 0.6621491  0.64392186 0.64390466 0.6629979  0.63841629
 0.64432958 0.67572305 0.66237371 0.67261933 0.65071695 0.65833953
 0.65625532 0.63020039 0.64219205 0.64043369 0.67243605 0.67064985
 0.6700658  0.66864442 0.65007327 0.67794466 0.6808409  0.64782887
 0.63470449 0.65634129 0.66465352 0.66365984 0.64727862 0.6706733
 0.66143235 0.68079107 0.65742137 0.65992648 0.65861879 0.67123443
 0.67852707 0.65580764 0.66310541 0.65055392 0.66981539 0.63866792
 0.66050228 0.66401575 0.66950026 0.65981674 0.67385093 0.67743643
 0.66929769 0.65895524 0.65647628 0.67659951 0.6650502  0.66483473
 0.66163068 0.67323336 0.66232084 0.66285483 0.67128451 0.67370261
 0.67716036 0.66906755 0.67193582 0.67953462 0.65726821 0.67167796
 0.66901284 0.69588965 0.67277375 0.66831709 0.66653056 0.67827683
 0.69510858 0.67045932 0.68540396 0.67841547 0.66665515 0.6665385
 0.67142509 0.67205109 0.68067661 0.68176951 0.66549865 0.68688486
 0.65209111 0.66855258 0.67855542 0.67638745 0.67459408 0.68394477
 0.69440978 0.66917965 0.66537156 0.68332173 0.68960066 0.67758003
 0.68586021 0.67674143 0.6794229  0.69179851 0.69912587 0.67898426
 0.69038641 0.70145529 0.68203405 0.66202716 0.68028307 0.68795407
 0.66784338 0.70045437 0.69530588 0.68279472 0.68713102 0.67406654
 0.70846078 0.66218241 0.67754376 0.67879256 0.69669057 0.69354661
 0.67768932 0.6750549  0.6772162  0.68768514 0.70205864 0.69715561
 0.67068746 0.67966801 0.67376789 0.68491561 0.71421538 0.68160527
 0.66507085 0.68235686 0.69290111 0.68666685 0.69096683 0.68529802
 0.70548403 0.67493771 0.70221246 0.66943286 0.67412159 0.67376184
 0.68982803 0.70083128 0.70211634 0.70379169 0.69896342 0.66776655
 0.6750627  0.69929524 0.70601146 0.70195351 0.70618489 0.70913455
 0.71054822 0.71226312 0.6883934  0.70648073 0.67737777 0.70217771
 0.69955378 0.68352265 0.70538882 0.6841591  0.68123938 0.67232678
 0.70080331 0.67711725 0.70655909 0.68234923 0.68930906 0.67232065
 0.6659281  0.69353256 0.69869044 0.69624929 0.69510458 0.69122529
 0.68000578 0.67990797 0.70967159 0.69423691 0.66549942 0.69153196
 0.70028051 0.67086348 0.70846039 0.67679854 0.67836181 0.69300275
 0.70797882 0.6900195  0.69413739 0.71742548 0.7054635  0.68369473
 0.69547582 0.68095923 0.69126451 0.72093171 0.69026997 0.69121063
 0.69069788 0.72161874 0.70119593 0.6963227  0.69064361 0.71265612
 0.70518394 0.68588748 0.68373569 0.71523531 0.70112957 0.69690344
 0.67080413 0.67916202 0.70404033 0.68576169 0.71793613 0.67527245
 0.71154836 0.71477954 0.69036246 0.71157587 0.70462252 0.69726305
 0.6754766  0.70607932 0.72141804 0.713252   0.71924141 0.70243807
 0.70254861 0.67285724 0.69689382 0.69472727 0.66973549 0.68056124
 0.69565043 0.72010586 0.67952709 0.68478625 0.69310374 0.7034103
 0.69216576 0.66271685 0.71762034 0.6981423  0.7031786  0.71109465
 0.70516186 0.70280378 0.71263731 0.71224054 0.69366754 0.70527605
 0.70148285 0.68976401 0.68637188 0.69851474 0.7100449  0.68208503
 0.71207943 0.69984242 0.70501062 0.69589936 0.68066257 0.67989696
 0.68607773 0.72207358 0.69360261 0.71006181 0.69826174 0.71668513
 0.69132729 0.67229314 0.69899901 0.6832648  0.69640759 0.70472284
 0.69687451 0.70706395 0.69571024 0.71518936 0.68531898 0.70812309
 0.70412304 0.71230859 0.69376379 0.68567996 0.68829306 0.68976601
 0.69555405 0.71401334 0.70340737 0.68076045 0.69108811 0.66486564
 0.68494311 0.67060785 0.68848927 0.68867127 0.70607291 0.70028906
 0.70753191 0.69647346 0.68767232 0.68756825 0.69397181 0.70788829
 0.68459333 0.69806557 0.70514117 0.7077512  0.69768256 0.69920123
 0.70424169 0.70470681 0.70267564 0.69704488 0.70075981 0.69987871
 0.70793117 0.68511997 0.69753235 0.70942585 0.69047569 0.71014124
 0.72294703 0.66765676 0.69284397 0.67603192 0.71911269 0.6928008
 0.69162332 0.68355018 0.68527108 0.70166178 0.68957766 0.70007895
 0.68912714 0.69758828 0.705848   0.71439016 0.6887243  0.72449882
 0.70594151 0.71255154 0.68850431 0.69200238 0.68221575 0.67366709
 0.6792556  0.69307047 0.70394154 0.6989398  0.69524766 0.69553511
 0.68527938 0.67823093 0.7006425  0.70583069 0.69648514 0.70565216
 0.70960807 0.67237452 0.71428483 0.68728537 0.66933447 0.6855862
 0.6812708  0.69236713 0.72357929 0.69887327 0.69189182 0.70417238
 0.69336545 0.70121922 0.67940155 0.70659172 0.71352915 0.68952334
 0.7043348  0.71197295 0.70083319]
random_cmca: [0.37680008 0.36257643 0.35868917 0.35133504 0.34487572 0.33834658
 0.32973873 0.32827852 0.33329049 0.31732172 0.32224091 0.31858537
 0.3310456  0.31381732 0.31224739 0.32407057 0.31673046 0.31101921
 0.32108574 0.31387903 0.31666125 0.31104507 0.30883539 0.31492889
 0.31015277 0.30996021 0.30318098 0.30950619 0.31295126 0.3039407
 0.30358306 0.30813702 0.31211075 0.30657203 0.30096398 0.30445155
 0.30140593 0.30961962 0.30030563 0.30899726 0.30569391 0.31535954
 0.29631551 0.29688262 0.30693116 0.29981811 0.30472233 0.3072981
 0.30967176 0.30395042 0.31287187 0.3117836  0.29897543 0.29562904
 0.31200845 0.31247183 0.31172706 0.29848464 0.31875017 0.30094837
 0.30614751 0.29806175 0.31224649 0.30717221 0.30425766 0.30924517
 0.31384264 0.29682102 0.32196911 0.30458482 0.31126407 0.30246551
 0.31515457 0.29726626 0.31727266 0.30113218 0.31194451 0.31571799
 0.3073688  0.29936679 0.29824787 0.30329067 0.3071639  0.3154125
 0.30918683 0.30648075 0.31624224 0.31380026 0.30901325 0.30447368
 0.30247674 0.31123534 0.31267374 0.30490887 0.31665946 0.30528139
 0.3115171  0.30197878 0.30713878 0.30118734 0.30556422 0.30875291
 0.3031574  0.31068964 0.31505451 0.30771007 0.31004759 0.31028779
 0.31208093 0.30770883 0.31304253 0.31389534 0.30719725 0.32237704
 0.3079361  0.30650137 0.31877282 0.31374689 0.30623438 0.31605212
 0.31703921 0.30271476 0.31106267 0.30343342 0.31952409 0.31270989
 0.3143018  0.32640435 0.31400064 0.32040871 0.30302647 0.30294736
 0.30762847 0.31136332 0.31872993 0.30565055 0.30798193 0.3168758
 0.32781498 0.31673949 0.31182776 0.31685453 0.31947773 0.31174296
 0.31695703 0.31171143 0.31879602 0.32201004 0.31626117 0.31619806
 0.31249576 0.32310147 0.32394088 0.32291773 0.31922314 0.32907779
 0.32821121 0.32243096 0.31275482 0.32319935 0.3219707  0.31520801
 0.31873935 0.32579914 0.32975077 0.31375563 0.32367043 0.32301606
 0.32759514 0.31725048 0.32934912 0.33196522 0.32464103 0.3194351
 0.31508391 0.32202205 0.32104057 0.32157884 0.32990142 0.32632904
 0.32603771 0.31010264 0.32517475 0.32915715 0.32572527 0.32244746
 0.31226254 0.3237273  0.32213572 0.32033178 0.33722278 0.33366173
 0.3273359  0.32906298 0.32457749 0.32536544 0.3320727  0.31793236
 0.34135376 0.3355463  0.32967173 0.33644122 0.33012856 0.32617829
 0.31713844 0.33687851 0.33807527 0.32532753 0.32816464 0.33016513
 0.32501233 0.3359554  0.32806332 0.3293756  0.32582793 0.33222817
 0.32943966 0.32158428 0.33409603 0.34300507 0.33475121 0.32787078
 0.34621969 0.32346632 0.32838875 0.3336162  0.33277011 0.34546369
 0.3245172  0.3493978  0.33701262 0.34080075 0.32913796 0.33290376
 0.33883811 0.34093749 0.34384479 0.34544174 0.33180782 0.33653723
 0.34536901 0.34585767 0.3481422  0.3405569  0.32437664 0.34569578
 0.35164446 0.34316153 0.34403906 0.34670441 0.3423388  0.34121618
 0.33658255 0.35075433 0.33292205 0.35053457 0.35103725 0.3511737
 0.34615593 0.33419381 0.34087161 0.33245777 0.34557177 0.3600831
 0.35822087 0.34391294 0.34553491 0.33847561 0.34370903 0.3476764
 0.34131717 0.33982552 0.35108865 0.34693234 0.36007169 0.34370448
 0.34825926 0.34968955 0.34158844 0.34973886 0.35665159 0.36223449
 0.34812492 0.37271874 0.34703169 0.36154841 0.35682054 0.37492007
 0.3708163  0.35166412 0.35266074 0.35822012 0.3583784  0.36012914
 0.36978783 0.36898488 0.35411672 0.35776349 0.37560279 0.36022707
 0.35794188 0.37137423 0.35032946 0.36929479 0.36672308 0.36177928
 0.35052464 0.36174584 0.3679232  0.34568519 0.35501552 0.37301958
 0.35610737 0.36015247 0.36434716 0.34446563 0.35762089 0.36661331
 0.35894143 0.33959763 0.35518499 0.35564823 0.36096948 0.34915824
 0.35103115 0.36532795 0.36408455 0.34508041 0.35895541 0.35466511
 0.36679565 0.36241942 0.35732906 0.35785988 0.34284248 0.37276759
 0.34962062 0.34717317 0.36257862 0.35304876 0.34976225 0.35450387
 0.36589184 0.34725613 0.33725648 0.34366684 0.34629761 0.35974409
 0.35207751 0.36846282 0.35623257 0.35908272 0.37547667 0.36986252
 0.35740059 0.34637325 0.37054293 0.36308174 0.35868601 0.34906561
 0.36734125 0.37607275 0.34510975 0.3568574  0.35806391 0.35398903
 0.35742479 0.35449673 0.35071145 0.34114581 0.36375336 0.34963103
 0.35420607 0.36747645 0.35747778 0.35270512 0.35232904 0.36253
 0.34762957 0.35706744 0.35013451 0.36110638 0.36757157 0.36234766
 0.36625899 0.34391638 0.36560921 0.35727485 0.35906484 0.3454897
 0.3654357  0.36874609 0.36018833 0.36866088 0.36019656 0.35640173
 0.35849791 0.34882157 0.36046323 0.34703447 0.35840525 0.35378004
 0.35170877 0.34516308 0.35923305 0.36398914 0.36066724 0.35960312
 0.34931604 0.3487109  0.35221025 0.35914204 0.36060925 0.37159853
 0.36390018 0.37131174 0.36113853 0.36290498 0.35289535 0.35738254
 0.35133373 0.35938081 0.36649605 0.35601973 0.36330602 0.35090988
 0.35891859 0.35646011 0.35308843 0.34781107 0.35614682 0.36261778
 0.35366649 0.35460471 0.35294926 0.36210382 0.35462672 0.3585136
 0.35405927 0.36010101 0.35848988 0.34861978 0.36219133 0.34754913
 0.34092365 0.37020324 0.3630984  0.36484495 0.34169336 0.35261866
 0.35833454 0.36913839 0.36089396 0.35445587 0.36065913 0.35476326
 0.36310031 0.36030696 0.35110386 0.3433668  0.35363005 0.34876174
 0.35714125 0.34989949 0.3638665  0.36370102 0.36712054 0.36441992
 0.35680098 0.35882196 0.35421464 0.36573219 0.35512254 0.35532257
 0.35707947 0.36493251 0.35655781 0.34912281 0.35327523 0.35403906
 0.34858665 0.37683515 0.34333994 0.35978569 0.36742604 0.36130395
 0.37067901 0.35732617 0.3407728  0.34930335 0.3612409  0.35002694
 0.35978295 0.35538637 0.36673564 0.3578348  0.3588766  0.36578618
 0.36213944 0.35450949 0.34972456]
